# Supplementary material for: Extended Energy-Expenditure Model in Soccer: Evaluating Player Performance in the Context of the Game
Source: Sensors (Basel). 2022 Dec 14;22(24):9842. doi: 10.3390/s22249842 (PMC9781885; doi:10.3390/s22249842)
Supplement: Supplementary file 1 [file sensors-22-09842-s001.zip]

Archive with 1 entries (1 files):
- sensors-2008217-supplement.pdf
